# Supplementary material for: Impact of Hydrophobic, Hydrophilic, and Mucus-Binding Motifs on the Therapeutic Potential of Ceftazidime Analogs for Pulmonary Administration
Source: Antibiotics (Basel). 2025 Feb 11;14(2):177. doi: 10.3390/antibiotics14020177 (PMC11852049; doi:10.3390/antibiotics14020177)
Supplement: Supplementary file 1 [file antibiotics-14-00177-s001.zip]

Archive with 1 entries (1 files):
- antibiotics-3422488-supplementary.pdf
